# Supplementary material for: Addition of a dairy fraction rich in milk fat globule membrane to a high-saturated fat meal reduces the postprandial insulinaemic and inflammatory response in overweight and obese adults
Source: J Nutr Sci. 2016 Mar 7;5:e14. doi: 10.1017/jns.2015.42 (PMC4791522; doi:10.1017/jns.2015.42)
Supplement: Supplementary file 1 [file S2048679015000427sup.zip]

Archive with 2 entries (2 files):
- S2048679015000427sup001.doc
- S2048679015000427sup002.doc
